# Supplementary material for: Standardized Computer-Assisted Analysis of PRAME Immunoreactivity in Dysplastic Nevi and Superficial Spreading Melanomas
Source: Int J Mol Sci. 2023 Mar 28;24(7):6388. doi: 10.3390/ijms24076388 (PMC10094429; doi:10.3390/ijms24076388)
Supplement: Supplementary file 1 [file ijms-24-06388-s001.zip]

Archive with 1 entries (1 files):
- ijms-2256714-supplementary.pdf
